# Supplementary material for: Health effects of micronutrient fortified dairy products and cereal food for children and adolescents: A systematic review
Source: PLoS One. 2019 Jan 23;14(1):e0210899. doi: 10.1371/journal.pone.0210899 (PMC6343890; doi:10.1371/journal.pone.0210899)
Supplement: S1 Data — (XLS) [file pone.0210899.s009.xls]

## Sheet: Sheet1
en	author	year	country_region	reg_cat	sponsor	spons_cat	stud_design	int_carr	int_food	cont_food	int_mn	int_iron	mmn_cat	fe_comp	fe_comp2	fe_diff	outc_cat	id_bl	pop_n	pop_sexm	pop_age_mean	pop_age_min	pop_age_max	pop_recruit	an1_rate_i	an1_rate_c	an1_rate_ic	follup_yr	follup_compl	n_interv	n_control	hb1_m_ic	hb1_m_i	hb1_sd_i	hb1_m_c	hb1_sd_c	hb2_m_i	hb2_sd_i	hb2_m_c	hb2_sd_c	hbch_m_i	hbch_sd_i	hbch_m_c	hbch_sd_c	n_an_i	n_noan_i	n_an_c	n_noan_c	an_rate_i
38	Bardosono	2009	INA	2	3	industry	2	Milk	iron-zinc-fortified milk	non-fortified milk	1,2	1	Dual-MN			6.3	1, 2, 3, 4	12.3	259	52	7.95	7	9	2	0.17	0.16	0.165	0.5	95	61	62	12.94	13	0.95	12.88	0.97	13.01	0.96	13.05	0.81	0.01	0.86	0.17	0.82	5	56	7	56	0.0819672
40	Nugroho	2010	INA	2	2	industry	2	Milk	iron & zinc-fortified milk	un-fortified milk	1, 2	1	Dual-MN	2	iron pyrophosphate	23.3	4		222	52	8	7	9	2				0.25		113	105
43	Du	2004	CHN	2	1, 2	industry	2	Milk	calcium and Vit_D fortified milk	no intervention (i.e. no unfortified milk)	5, 6	0	Dual-MN				3		519	0	10	10	10	2				2	91	120	117
50	Neyestani	2013	IRI	2	1	non-industry	2	Milk	Calcium-Vit.D-fortified milk	non-fortified plain milk	5, 6	0	Dual-MN				3		146	50		10	12	2				0.23	91	80	53
54	Sazawal	2013	BAN	2	1, 2	industry	1	Milk	fortified yoghurt	non-fortified yoghurt	1, 2, 3, 4	1	Multi-MN			3.3	1, 2, 3		1010	43	7	6	9	2				1	57	278	293	11.47	11.47	0.86	11.47	0.88					0.08	1.02	-0.06	1.13
62	Andang'o	2007	KEN	2	1, 2	industry	1	Cereals	iron-fortified whole maize porridge	non-fortified whole maize porridge	1,4,5	1	Multi-MN	3, 8	NaFeEDTA (high and low dose), electrolytic iron	4.9	1, 2	15.1	516	50	6	3	8	2	0.6	0.47	0.535	0.42	99	387	128	11.235	11.07	1.13	11.4	1.07	11.39	0.93	11.57	0.97	0.32	0.94	0.17	0.93	161	226	48	80	0.416021
84	Zhang	2014	CHN	2	1	non-industry	1	Milk	High calcium fortified milk powder + VitD	low calcium milk powder + VitD	5, 6	0	Dual-MN				3		146	49	12.9	12	14	2				2	83	66	55
144	van Stuijvenberg	2006	RSA	2	2	industry	1	Cereals	iron fortified bread	non-fortified bread	1, 2 ,4, 5	1	Multi-MN	8	ferrous bisglycinate; electrolytic iron	3.66	1,2		160	53	7.9	6	11	2				0.6	96	102	51	12.65	12.6	0.88	12.7	0.76	12.8	0.75	12.75	0.74	0.21	0.6	0.07	0.53
145	van Stuijvenberg	2008	RSA	2	2	industry	1	Cereals	fortified bread with added iron	fortified bread without added iron	1	1	Mono-MN	3, 4, 8	NaFeEDTA, ferrous fumarate, electrolytic iron	2.75	1,2	47	361	51	9.2	6	11	2				0.65	94	257	82	11.875	11.88	0.48	11.87	0.49	11.89	0.48	11.87	0.49	0.003	0.9	0	0.9
146	van Stuijvenberg	1999	RSA	2	2	industry	1	Cereals	MMN fortified biscuits	non-fortified biscuits	1,3,5	1	Multi-MN	4	FeFumarate	4.7	1,2,3,4,5		228	52	8.7	6	11	2	0.296	0.245	0.2705	1	99	115	110														18	97	21	89	0.156522
159	Trinidad	2014	PHI	2	2	industry	1	Milk	MMN fortified milk	water	1,2,4,5	1	Multi-MN	2	iron pyrophosphate		1,2,3,		141		6	6		2				0.33	88	84	40	11.525	11.55	0.65	11.5	0.63	11.85	0.65	12.1	0.63	0.3	0.59	0.6	0.57
219	Solon	2000	PHI	2	1	non-industry	1	Cereals	VitA-fortified wheat-flour bun (pandesal)	un-fortified wheat-flour bun (pandesal)	4	0	Mono-MN				1, 3, 5		918	53	9.5	6	13	2	0.196	0.211	0.2035	0.5	91	382	426	12.7	12.7	1.23	12.7	1.06	13	1.23	13.1	1.13	0.3	1.4	0.33	1.2	68	314	59	367	0.17801
301.1	Rohner	2010	IVR	2	1, 2	industry	1	Cereals	iron-fortified biscuit (FPP)	non-fortified biscuit (PPP)	1	1	Mono-MN	8	electrolytic iron	11.4	1, 2, 5	11.9	147	58	9.3	6	14	2	0.74	0.73	0.735	0.5	94	69	70	11.085	11.11	1.03	11.06	0.92	10.72	0.92	10.67	0.94	-0.39	1.1	-0.39	0.9	65	4	65	5	0.942029
301.2	Rohner	2010	IVR	2	1, 2	industry	1	Cereals	iron-fortified biscuit (plus deworming; FPH)	non-fortified biscuit (plus deworming; PPH)	1	1	Mono-MN	8	electrolytic iron	11.4	1, 2, 5	4.3	143	58	9.9	6	14	2	0.707	0.662	0.6845	0.5	94	70	65	11.1	11.12	1.08	11.08	0.87	10.93	0.11	10.96	0.92	-0.19	0.9	-0.12	0.9	59	11	48	17	0.842857
301.3	Rohner	2010	IVR	2	1, 2	industry	1	Cereals	iron-fortified biscuit (plus malaria therapy; FMP)	non-fortified biscuit (plus malaria therapy; PMP)	1	1	Mono-MN	8	electrolytic iron	11.4	1, 2, 5	11.1	154	57	10.1	6	14	2	0.654	0.671	0.6625	0.5	94	76	70	11.28	11.32	1.03	11.24	0.11	10.78	0.87	10.79	1.04	-0.54	0.8	-0.45	1	67	9	64	6	0.881579
301.4	Rohner	2010	IVR	2	1, 2	industry	1	Cereals	iron-fortified biscuit (plus deworming plus malaria therapy; FMH)	non-fortified biscuit (plus deworming plus malaria therapy; PMH)	1	1	Mono-MN	8	electrolytic iron	11.4	1, 2, 5	9.6	147	56	9.8	6	14	2	0.775	0.697	0.736	0.5	94	62	72	11.08	11.05	1	11.11	0.96	10.93	0.9	10.97	0.92	-0.12	1	-0.14	0.9	54	8	58	14	0.870968
329	Rahman	2015	BAN	2	1	non-industry	2	Cereals	iron & VitA-fortified chapattis (made from centrally fortified wheat flour)	un-fortified chapattis (made from non-fortified wheat flour)	1, 2, 4, 5	1	Multi-MN	8	Hydrogen-reduced elemental iron	6.6	1, 2	21.6	352	51	10.35	6	15	1	0.243	0.303	0.273	0.5	95	191	143	12.15	12.2	0.97	12.1	0.96	12.3	0.97	12.3	0.96	0.1	0.88	0.2	0.87	50	141	35	108	0.26178
398.1	Nga	2011	VIE	2	1	non-industry	1	Cereals	MMN fortified biscuits	non-fortified biscuits	1, 2, 3, 4, 5, 6	1	Multi-MN	4	FeFumarate	6	3, 4, 5		256	48	7.6	6	8	2				0.3	94	114	118	11.955	11.88	0.77	12.03	0.7	12.12	0.73	12.01	0.8	0.24	0.68	-0.02	0.68	17	97	23	95	0.149123
398.2	Nga	2011	VIE	2	1	non-industry	1	Cereals	MMN fortified biscuits + deworming (Albendazole)	non-fortified biscuits + deworming (Albendazole)	1, 2, 3, 4, 5, 6	1	Multi-MN	4	FeFumarate	6	3, 4, 5		254	48	7.6	6	8	2				0.3	94	118	117	11.93	11.97	0.74	11.89	0.75	12.22	0.62	11.99	0.7	0.25	0.62	0.1	0.66	15	103	24	93	0.127119
404	Nestel	2004	SRI	2	1	non-industry	1	Cereals	iron fortified (electrolytic) flour	non-fortified flour	1	1	Mono-MN	8	electrolytic iron; reduced iron	9.9	1, 3		910	54	8.6	6	11	1	0.078	0.084	0.081	2	60	359	191	12.95	13	1.08	12.9	1.06	13	1.11	13.04	1.22	-0.01	1.09	0.13	1.07	24	335	13	178	0.0668524
419	Muthayya	2012	IND	2	1,2	industry	1	Cereals	iron fortified chapathi	non-fortified chapathi	1	1	Mono-MN	3	NaFeEDTA	6.1	1,2,3,4	63.5	401	53	10.75	6	15	2	0.215	0.194	0.2045	0.58	94	186	193	12.45	12.5	1.1	12.4	1.1	12.9	1.1	12.3	1.3	0.4	1	-0.1	1.1	26	160	47	146	0.139785
556	Kuriyan	2016	IND	2	2	industry	1	Milk	MN fortified milk	non-fortified milk	1,2,3,4,5,6	1	Multi-MN	2	ferric pyrophosphate	14.5	1,2,3,4,5,8	16.9	227	23	8.2	7	10	2	0.063	0.07	0.0665	0.4	99	111	114	12.6	12.7	0.8	12.5	0.8	12.6	0.9	12.2	1	-0.1	0.77	-0.3	0.83	9	102	18	96	0.0810811
648	Hieu	2012	VIE	2	1,2	industry	1	Cereals	fortified biscuits	non-fortified biscuits	1,2,3,4,5,6	1	Multi-MN	4	FeFumarate			8	259	46	7.7	6	9		0.458	0.382	0.42	0.5		100	95	11.55	11.6	0.9	11.5	1	12.9	0.7	12.6	0.9	1.33	0.87	1.02	0.84	1	99	10	85	0.01
898	Camargo	2012	MGL	2	1	non-industry	2	Milk	Vit. D fortified milk	non-fortified milk	5	0	Mono-MN				5,8		247	52	9.9	9	11	2				0.25	99	141	103
959.1	Bass	2007	AUS	1	2	industry	1	Cereals	calcium fortified muffins or cookies (using milk minerals)	non-fortified muffins or cookies	6	0	Mono-MN				3		47	100	9	7	11	2				0.7	88	21	26
959.2	Bass	2007	AUS	1	2	industry	1	Cereals	calcium fortified muffins or cookies (using milk minerals) plus exercise	non-fortified muffins or cookies plus exercise	6	0	Mono-MN				3		41	100	9.1	7	11	2				0.7	88	20	21
1039.1	Le	2007	VIE	2	1	non-industry	1	Cereals	iron fortified noodles	non-fortified noodles	1	1	Mono-MN	3	NaFeEDTA	7.6	1,2,3,5	1.2	172	50	7.3	6	8	2	0.895	0.915	0.905	0.5	98	86	82	10.765	10.75	0.83	10.78	0.62	12.53		12.32		1.783	0.9	1.54	0.83	9	77	16	66	0.104651
1039.2	Le	2007	VIE	2	1	non-industry	1	Cereals	iron fortified noodles with mebendazole	non-fortified noodles with mebendazole	1	1	Mono-MN	3	NaFeEDTA	7.6	1,2,3,5	1.3	169	49	7.3	6	8	2	0.848	0.835	0.8415	0.5	94	79	79	10.79	10.73	0.68	10.85	0.69	12.48		12.31		1.754	0.76	1.46	0.89	9	70	12	67	0.113924
1156	Bouhouch	2016	MAR	2	2	industry	1	Cereals	iron fortified biscuits	non-fortified biscuits	1	1	Mono-MN	1, 3	ferrous sulfate; NaFeEDTA	8	1, 2, 4	33.6	343	49	7.3			2	0.215	0.19	0.203	0.5	89	226	117														23	203	28	89	0.10177
1384	Wang	2017	CHN	2	1	non-industry	2	Milk	MMN fortified milk	non-fortified milk	2,4,5,6	0	Multi-MN				4,7	8	360	27	13.3	12	14	2			0.078	0.5	82	137	159
[truncated: 64 more columns]
